# Supplementary material for: Effectiveness of Telerehabilitation in Dizziness: A Systematic Review with Meta-Analysis
Source: Sensors (Basel). 2024 May 10;24(10):3028. doi: 10.3390/s24103028 (PMC11125243; doi:10.3390/s24103028)
Supplement: Supplementary file 1 [file sensors-24-03028-s001.zip]

Archive with 1 entries (1 files):
- sensors-2939252-supplementary.pdf
